# Supplementary material for: Identification of Genomic Variants and Candidate Genes for Reproductive Traits and Growth Traits in Pishan Red Sheep Using Whole-Genome Resequencing
Source: Biology (Basel). 2025 May 30;14(6):636. doi: 10.3390/biology14060636 (PMC12189700; doi:10.3390/biology14060636)
Supplement: Supplementary file 1 [file biology-14-00636-s001.zip]

Archive with 1 entries (1 files):
- biology-3630229-supplementary.xlsx
