# Supplementary material for: Identification of Genomic Variants and Candidate Genes for Reproductive Traits and Growth Traits in Pishan Red Sheep Using Whole-Genome Resequencing
Source: Biology (Basel). 2025 May 30;14(6):636. doi: 10.3390/biology14060636 (PMC12189700; doi:10.3390/biology14060636)
Supplement: Supplementary file 1 [file biology-14-00636-s001.zip › biology-3630229-supplementary.xlsx]

## Sheet: Supplementary data 1
Supplementary Table 1.Detailed information of the sequencing and alignment statistics for the 219 Pishan red sheep
Sample ID	Raw Base(bp)	GC Content (%)	Q20 (%)	Q30 (%)	Average depth	Clean reads	Mapping rate (%)	Coverage 1X
1	43776186300	42.87	96.99	91.37	16.95	145920621	99.66	97.08
102	37883600400	43.11	96.96	91.33	18.21	126278668	99.39	97.12
104	37474049700	42.91	98.11	93.95	15.63	124913499	99.57	97.19
107	37463707200	43.19	96.82	91.32	15.34	124879024	99.79	97.79
11	34809939600	42.26	96.08	92.67	11.63	116033132	99.82	96.99
114	45731077200	43.17	97.29	92.22	15.8	152436924	99.61	97.23
115	51345911400	44.23	97.68	93.62	16.67	171153038	99.84	97.29
119	45104633700	42.98	96.93	91.21	14.36	150348779	99.57	98.09
124	43935278400	42.65	97.11	92.03	11.84	146450928	99.75	96.9
125	47407544100	43.44	97.27	92.44	20.89	158025147	99.8	96.89
129	49633905900	43.51	97.51	93.06	16.86	165446353	99.81	97.78
130	44149329900	43.17	97.12	92.05	11.31	147164433	99.79	97.19
135	43592242200	42.84	96.85	90.98	16.39	145307474	99.78	98.05
140	41395355700	43.05	97.32	91.94	15.36	137984519	99.82	96.9
145	40686670800	44.8	96.92	92.39	11.33	135622236	99.78	96.89
146	42025625100	43.3	97.69	92.95	13.03	140085417	99.81	97.56
149	44538609300	43.04	96.7	90.58	16.16	148462031	99.81	97.43
155	42652389000	42.91	97.57	92.61	17.27	142174630	99.78	97.75
16	24220701900	43.2	96.08	89.99	16.75	80735673	99.71	97.18
161	48590169000	43.1	97.31	92.3	11	161967230	99.59	97.63
165	38042188200	43.24	97.02	91.5	11.86	126807294	99.7	97.69
168	44644474500	43.44	97.27	92.44	15.89	148814915	99.62	97.52
176	35189799300	43.44	96.73	90.76	13.98	117299331	99.78	97
177	35899580100	42.81	98.28	94.49	11.6	119665267	99.82	97.25
178	37692655800	42.27	97.35	92.71	17.86	125642186	99.67	97.09
18	56023403100	43.77	98.1	94.1	17.13	186744677	99.65	98.09
180	37425641100	42.69	97.68	93.46	15.98	124752137	99.81	97.31
181	44763364800	42.16	98.18	94.27	17.58	149211216	99.65	97.46
184	39269973600	42.87	97.33	91.88	17.62	130899912	99.69	97.91
185	43720178400	42.7	97.59	92.62	11.51	145733928	99.49	97.82
189	37896195600	42.83	97.37	91.99	16.92	126320652	99.78	97.24
194	38888570400	42.96	97	91.41	11.18	129628568	99.73	97.29
196	39738627900	43.42	97.02	91.48	17.27	132462093	99.69	97.66
199	41930440200	43.14	97.05	91.59	14.31	139768134	99.72	97.96
2	39442758000	42.88	97.43	92.17	12.33	131475860	99.76	97.89
206	50413814100	43.25	97.3	92.29	16.81	168046047	99.52	97.22
207	39363737400	43.37	97.02	91.53	16.39	131212458	99.72	97.95
211	22763574000	43.36	97.14	91.39	13.76	75878580	99.77	98.06
212	40909124100	42.93	96.89	91.13	11.51	136363747	99.68	97.39
213	53466516000	42.86	97.19	91.95	13.94	178221720	99.61	97.98
214	54532017600	43.82	98.3	94.75	16.36	181773392	99.8	97.18
217	37166198400	43.18	96.62	90.33	14.26	123887328	99.53	98.07
221	41555872800	42.69	97.5	92.38	12.33	138519576	99.81	97.56
222	37739054400	43.5	96.89	91.14	11.92	125796848	99.51	97.34
225	77107443300	44.36	98.15	94.64	17.85	257024811	99.87	98.06
226	32617239900	42.96	97.02	91.01	14.32	108724133	99.8	97.02
23	51761840400	43.07	96.88	91.1	13.03	172539468	99.63	98
230	51007567500	42.76	96.92	91.17	13.55	170025225	99.64	97.75
231	44819232000	42.97	97.47	92.3	15.03	149397440	99.75	97.43
233	39962477100	42.98	97.06	91.6	11.51	133208257	99.63	97.66
239	45315444300	43.12	96.86	91.05	12.25	151051481	99.54	97.59
24	39636652200	43.07	98.37	94.79	14.15	132122174	99.52	98.1
241	53633189100	43.09	97.85	93.41	17.64	178777297	99.82	97.28
242	39638914200	42.81	97.43	92.21	16.92	132129714	99.81	97.3
245	42211443000	42.92	97.52	92.43	11.18	140704810	99.82	97.5
246	39221172000	43.09	95.17	88.34	16.67	130737240	99.67	97.01
247	38669523300	43.13	98.19	94.23	13.18	128898411	99.43	97.44
250	42840016500	42.85	98.19	94.22	16.91	142800055	99.47	97.98
251	38046780300	43.17	94.83	87.6	15.79	126822601	99.54	97.05
253	37148045400	45.53	95.16	88.38	17.86	123826818	99.7	97.75
254	47363946000	43.19	98.31	94.59	17.06	157879820	99.57	97.78
255	46056324000	43.01	98.05	93.78	14.84	153521080	99.72	97.45
256	40951009200	43.12	98.09	93.92	11.89	136503364	99.52	97.68
257	53968356900	43.05	98.27	94.51	17.54	179894523	99.7	96.98
268	64235597400	45.18	96.98	92.49	16.68	214118658	99.76	97.56
270	36959371200	43.09	98.15	94.09	11.18	123197904	99.6	97.51
271	37422773100	42.99	94.91	87.66	12.02	124742577	99.7	97.73
276	42206517900	42.77	98.18	94.17	12.27	140688393	99.51	97.36
283	39103649400	43.04	98.26	94.42	11.47	130345498	99.77	97.71
284	37719140400	43.08	95.01	88	15.99	125730468	99.54	97.71
288	39278828100	43.05	98.33	94.68	14.84	130929427	99.62	97.33
290	53404061100	42.24	98.1	93.92	16.72	178013537	99.59	97.66
292	34983816900	43.45	98.17	94.18	12.62	116612723	99.51	98.09
294	35679585000	42.84	98.09	93.99	12.89	118931950	99.49	97.81
298	45026970900	42.98	98.18	94.18	14.13	150089903	99.37	97.34
30	45333267600	42.95	98.31	94.63	13.21	151110892	99.66	97.09
300	46041809400	43.08	98.33	94.67	13.61	153472698	99.78	97.64
305	52863426900	43.24	98.46	95.07	17.78	176211423	99.22	97.15
309	41414430000	43.28	94.9	87.83	13.96	138048100	99.7	97.44
312	42863804400	43.2	98.2	94.24	11.86	142879348	99.72	97.54
313	34017732600	43.08	95.01	87.91	13.08	113392442	99.72	96.95
315	38249121000	43.69	98.49	95.27	13.84	127497070	99.83	97.65
316	45103958400	42.89	98.35	94.74	14.65	150346528	99.56	97.97
317	37119138000	43.39	94.8	87.53	11.51	123730460	99.59	97.8
319	37507059000	43.42	95.18	88.37	11.47	125023530	99.68	97.73
320	51454511700	43.31	98.39	94.87	15.01	171515039	98.59	97.62
322	48649610400	43.16	98.28	94.47	16.8	162165368	99.48	97.94
323	37985716200	43.24	95.02	88.05	11.89	126619054	99.68	97.29
324	42380713500	42.96	98.26	94.46	18.18	141269045	99.66	97.72
326	38728905600	43.39	95.09	88.23	11.51	129096352	99.7	97.5
327	71332587300	44.17	98.04	94.57	15.91	237775291	99.82	97.96
328	39282283500	43.92	98.2	94.3	12.53	130940945	99.79	97.53
329	50567569500	42.9	98.14	94.07	12.6	168558565	99.7	97.11
331	34081562700	43.25	94.96	87.88	15.89	113605209	99.7	97.92
332	31184339100	43.03	94.86	87.59	12.62	103947797	99.74	96.9
333	52922265600	42.87	98.22	94.31	17.45	176407552	99.77	97.11
335	42715835100	42.75	98.18	94.18	13.61	142386117	99.72	97.58
337	37180498800	43.44	94.94	87.86	12.11	123934996	99.7	97.61
338	39514212900	43.22	94.95	87.71	11.01	131714043	99.71	97.19
343	36778170900	43.45	95.02	88.06	13.45	122593903	99.72	97.54
347	44079497400	42.46	98.14	94.07	15.85	146931658	99.54	97.41
349	43884166200	42.89	98.22	94.31	12.87	146280554	99.62	97.07
350	23379234300	43.14	98.27	94.19	15.19	77930781	99.48	97.09
353	42220118400	42.84	98.25	94.43	12.47	140733728	99.77	97.07
354	30598105500	43.35	98.22	94.31	14.26	101993685	99.62	97.65
360	39170531100	43.36	98.22	94.33	13.71	130568437	99.78	98.01
362	43075715700	43.13	98.14	94.07	14.15	143585719	99.79	97.71
363	42553825200	42.56	97.91	93.32	11.83	141846084	99.33	98.06
364	46862698800	42.71	98.18	94.17	17.49	156208996	99.78	97.86
3651	42895638000	42.97	98.23	94.37	13.32	142985460	99.81	97.04
3652	43416974400	43.05	98.18	94.2	11.23	144723248	99.61	97.79
369	38332162500	43.18	97.96	93.86	12.03	127773875	99.7	97.32
375	41262381300	42.99	97.93	93.73	12.57	137541271	99.52	97.9
379	38975066400	42.99	97.67	93	15.67	129916888	99.58	97.54
380	23454922200	43.04	94.83	87.5	14.84	78183074	99.3	96.98
382	45596089500	43.87	98.25	94.83	11.64	151986965	99.67	97.68
385	39519346800	42.89	97.69	93.05	11.29	131731156	99.69	98
388	40202164200	43.47	97.86	93.52	12.6	134007214	99.56	97.98
392	48144698400	42.98	97.97	93.86	12.96	160482328	99.67	97.5
395	52250599200	43.26	98.13	94.36	16.48	174168664	99.62	97.23
398	40289686500	42.8	94.52	87.04	13.51	134298955	99.74	97.62
399	43863243300	43.19	98.01	94.01	11.55	146210811	99.59	97.2
4	38268741300	42.9	97.77	93.25	12.32	127562471	99.49	97.15
400	44447449500	43.21	98	93.97	15.36	148158165	99.68	98.03
405	37977723900	43.52	95.01	88.01	13.77	126592413	99.72	97.58
409	44058249000	42.86	97.97	93.9	12.94	146860830	99.75	97.27
410	39896159700	42.92	97.85	93.53	15.01	132987199	99.62	97.71
412	31912154700	43.26	94.94	87.82	13.01	106373849	99.74	97.08
416	21098105400	43.07	97.21	91.84	12.46	70327018	99.76	97.97
417	52168268400	45.56	98.7	96	17.85	173894228	99.86	96.97
423	21681013500	42.93	97.9	93.54	17.99	72270045	99.59	96.99
428	37068928200	42.9	95.27	88.61	17.47	123563094	99.6	97.49
434	34235368800	43.14	94.77	87.48	11.46	114117896	99.74	97.23
436	42055649400	43.19	97.97	93.88	16.23	140185498	99.82	97.92
437	37927767300	43.34	97.9	93.66	15.98	126425891	99.73	97.22
439	41121087600	43.22	98.12	94.29	11.5	137070292	99.82	97.01
440	42085805700	43.18	96.68	90.94	11.79	140286019	99.63	97.25
442	39075483000	43.06	97.89	93.65	16.23	130251610	99.43	97.97
443	42582491400	42.94	96.32	91.28	11.39	141941638	99.46	97.28
445	35807006400	43.09	97.89	93.65	13.87	119356688	99.64	97.7
446	42049570500	43.06	96.79	91.24	17.85	140165235	99.73	97.07
449	33933580500	43.02	96.44	90.42	14	113111935	99.66	97.47
452	40651131000	43.1	98.05	94.12	14.12	135503770	99.58	97.86
458	41937157800	43.16	97.97	93.89	10.87	139790526	99.62	98
459	34392984000	42.14	95.99	88.85	14.88	114643280	99.76	97.15
46	45815498700	42.95	98.01	94	12.92	152718329	99.44	97.42
460	42759055800	43.14	96.83	91.37	17.64	142530186	99.55	97.87
462	40981861500	43.42	98	93.97	11.45	136606205	99.83	97.57
469	43030764000	43.06	96.81	91.31	14.73	143435880	99.5	97.53
470	46408361400	43.14	97.88	93.61	14.48	154694538	99.32	96.94
471	39296203800	43.12	97.98	93.91	12.87	130987346	99.79	97.25
472	40266240900	43.06	97.94	93.82	17.54	134220803	99.06	98.06
475	42202911600	42.99	97.94	93.82	12.59	140676372	99.6	97.37
478	32213164800	43.13	96.37	89.97	12.96	107377216	99.7	97.76
479	43678024800	43.19	98.06	94.15	16.68	145593416	99.43	97.47
484	39253309200	42.9	96.63	90.75	16.95	130844364	99.76	97.67
485	44393128200	42.94	97.89	93.63	15.12	147977094	99.75	97.14
486	40136424000	43.18	97.87	93.61	18.01	133788080	99.7	97.88
488	41183343000	42.79	96.63	90.74	16.06	137277810	99.67	97.02
489	37636671600	42.85	96.59	90.59	11.41	125455572	99.62	97.76
494	49215376500	42.93	98.02	93.85	16.39	164051255	99.6	97.68
496	48712903200	42.9	97.84	93.48	10.45	162376344	99.73	96.98
497	38763082200	43.13	96.48	90.34	17.05	129210274	99.76	97.49
50	41531161800	42.92	96.8	91.26	15.34	138437206	99.78	97.11
500	37672071900	43.13	96.66	90.84	16.29	125573573	99.71	97.26
502	35982469800	43.06	97.8	93.36	13.77	119941566	99.73	97.74
503	46454199000	42.77	96.72	90.99	12.32	154847330	99.11	97.88
512	45064616400	42.96	96.65	90.78	14.86	150215388	98.7	97.2
513	46362944700	42.93	96.84	91.38	12.6	154543149	99.19	97.79
516	37667039100	43.33	97.93	93.77	15.94	125556797	99.48	97.06
518	41638820400	42.9	96.82	91.3	10.92	138796068	99.78	97.31
520	44217072300	42.98	98.17	94.15	11.29	147390241	99.72	97.2
521	47324403300	42.98	98.32	94.63	15.36	157748011	99.71	97.77
523	41115501600	43.01	96.59	90.67	13.14	137051672	99.76	97.55
524	35727122700	43.02	96.54	90.5	10.95	119090409	99.64	97.56
526	42707330400	43.09	96.86	91.43	17.48	142357768	99.72	96.96
530	36076662600	43.01	98.18	94.21	11.16	120255542	99.57	97.46
535	39414848100	43.11	98.28	94.53	13.01	131382827	99.64	97.39
536	46404132600	42.87	98.23	94.33	17.09	154680442	99.65	97.32
538	39311640900	42.98	98	93.58	13.99	131038803	99.79	96.89
539	31797369000	44.46	98.07	93.8	17.05	105991230	99.76	96.95
54	39479724300	43.19	96.63	90.77	18.18	131599081	99.77	97.94
542	38258496000	43.13	96.66	90.44	12.89	127528320	99.77	96.92
543	82890903300	44.27	98.99	96.76	16.67	276303011	99.63	97.51
549	36543579300	43.14	96.61	90.78	12.7	121811931	99.74	97.1
552	47512244400	42.92	98.25	94.38	17.76	158374148	99.67	97.25
557	38285023800	42.85	98.24	94.35	16.91	127616746	99.79	97.55
558	30780755400	42.89	96.24	89.58	16.75	102602518	99.67	97.51
559	38453673600	43.11	96.56	90.73	15.55	128178912	99.79	97.91
566	41157700800	42.93	96.76	90.76	11.33	137192336	99.76	97.35
570	39871966500	42.7	98.04	93.71	17.94	132906555	99.8	97.67
575	39486084000	43.28	96.79	90.79	16.28	131620280	99.71	98.1
576	24235700700	42.31	96.23	88.87	11.41	80785669	99.74	97.32
578	39527301600	42.53	97.85	93.1	17.9	131757672	99.8	97.92
586	40052702100	42.91	96.7	90.99	17.78	133509007	99.67	97.02
588	32677607100	43.31	98.16	94.1	12.61	108925357	99.71	97.63
589	41387183700	42.8	98.37	94.77	17.33	137957279	99.68	97.55
59	46460548200	43.06	96.98	91.81	17.04	154868494	99.63	97.23
590	44259411300	43.16	96.92	91.62	14.53	147531371	99.3	97.76
593	41779933800	43.23	98.2	94.23	12.59	139266446	99.81	97.54
594	39843834900	42.76	98.1	93.92	15.71	132812783	99.71	97.95
596	40039556700	42.98	98.2	94.22	15.38	133465189	99.64	97.44
597	31288275300	43.3	96.37	90.04	14.8	104294251	99.74	97.2
60	49930020000	43.07	97.07	91.59	10.84	166433400	99.82	96.95
66	41435934300	42.96	96.68	90.9	13.98	138119781	99.74	97.94
70	46044157500	43.21	98.19	94.22	14.8	153480525	99.79	97.99
71	34785408300	43.25	96.33	90.12	13.55	115951361	99.73	97.52
72	35398018500	43.13	98.03	93.67	16.28	117993395	99.61	97.25
73	38645749200	43.03	96.64	90.76	15.08	128819164	99.78	97.35
82	37256363100	43.05	98.15	94.07	15.11	124187877	99.46	97.11
86	37725819000	43	98.25	94.38	14.54	125752730	99.78	96.89
87	40622596200	42.9	98.13	93.99	11.78	135408654	99.74	97.81
88	41857136100	42.91	98.3	94.55	14.86	139523787	99.62	97
9	40910611800	43.27	96.83	91.37	14.13	136368706	99.75	97.12
90	26259539400	43.25	97.32	91.97	16.67	87531798	99.79	97.93
94	42000716400	43.53	97.11	91.75	17.94	140002388	99.82	97.32
95	45486296700	42.91	96.95	91.25	17.13	151620989	99.72	96.97
96	37948487100	43.35	97.03	91.48	11.84	126494957	99.7	97.92
55	53196054300	42.79	98.97	96.34	15.13	177320181	99.71	97.96

## Sheet: Supplementary data 2
Supplementary Table 2.Genetic variation information annotation of Pishan red sheep population
SNPs		Indels
Category	Number	Category	Number
UTR3	59764	UTR3	8483
UTR5	44946	UTR5	6126
UTR5;UTR3	18	UTR5;UTR3	5
Downstream	130972	Downstream	17748
Exonic	70916	Exonic	7234
Exonic;splicing	32	Exonic;splicing	86
Intergenic	49114860	Intergenic	844551
Intronic	4126174	Intronic	475856
NcRNA_exonic	32913	NcRNA_UTR5	14
NcRNA_exonic;splicing	2	NcRNA_exonic	3315
NcRNA_intronic	248382	NcRNA_intronic	26690
NcRNA_splicing	41	NcRNA_splicing	32
Splicing	475	Splicing	976
Upstream	132466	Upstream	22785
Upstream;downstream	6721	Upstream;downstream	1359

## Sheet: Supplementary data 3
Supplementary Table 3.Details on selected regions (top 1% empirical cutoff) for FST values on each chromosome.
CHROM	BIN_START	BIN_END	N_VARIANTS	WEIGHTED_FST	MEAN_FST
1	36225001	36375000	101	0.0083827	0.00580844
	37425001	37575000	52	0.00787141	0.00548675
	63300001	63450000	94	0.00767999	0.00548478
	63375001	63525000	91	0.00845735	0.00700707
	102300001	102450000	151	0.00755191	0.00543991
	102375001	102525000	130	0.00747073	0.00490288
	107325001	107475000	127	0.00807935	0.00543908
	109125001	109275000	78	0.00774635	0.0042574
	109200001	109350000	71	0.00842507	0.00425374
	135975001	136125000	127	0.0079706	0.00435107
	136200001	136350000	125	0.0103007	0.00717756
	136275001	136425000	151	0.0099915	0.0060186
	149775001	149925000	84	0.00820623	0.00651301
	158025001	158175000	115	0.0076651	0.00570528
	172950001	173100000	203	0.0093392	0.00641049
	179325001	179475000	129	0.00800994	0.00509486
	188025001	188175000	117	0.0104075	0.00554357
	191700001	191850000	76	0.00745725	0.00686152
	193200001	193350000	85	0.00926849	0.00584012
	193275001	193425000	84	0.0112629	0.00747291
	193350001	193500000	105	0.00809492	0.0050929
	194100001	194250000	101	0.00954523	0.00630004
	196125001	196275000	97	0.0100569	0.00766955
	196200001	196350000	103	0.00950759	0.00689352
	202950001	203100000	94	0.00813733	0.00526414
	222225001	222375000	111	0.00742767	0.00524279
	235950001	236100000	104	0.00936304	0.00540949
	236025001	236175000	104	0.00919651	0.00490694
	268800001	268950000	107	0.00790528	0.00694711
	269925001	270075000	171	0.00782146	0.00658337
	270225001	270375000	168	0.00761992	0.00701991
2	10050001	10200000	41	0.00937352	0.00737875
	18825001	18975000	117	0.0110558	0.00780257
	18900001	19050000	141	0.0114768	0.00748461
	34425001	34575000	81	0.00945131	0.00605348
	34500001	34650000	95	0.0123607	0.007275
	58425001	58575000	78	0.00792126	0.00580561
	72825001	72975000	40	0.0109328	0.00617921
	81675001	81825000	82	0.0115607	0.00828593
	81750001	81900000	84	0.0231152	0.0165636
	81825001	81975000	91	0.0139338	0.0111455
	105225001	105375000	113	0.00734558	0.00538493
	107100001	107250000	106	0.0122205	0.00785432
	107175001	107325000	89	0.0109043	0.00727558
	107250001	107400000	108	0.00800066	0.00579409
	107550001	107700000	132	0.00774036	0.0050492
	108375001	108525000	124	0.00949828	0.00568736
	108450001	108600000	132	0.00870506	0.00492116
	108525001	108675000	128	0.00898831	0.00505703
	109425001	109575000	153	0.007793	0.00598726
	109500001	109650000	153	0.00803453	0.00511895
	109575001	109725000	125	0.00790198	0.00469166
	112950001	113100000	56	0.00878356	0.00553247
	145350001	145500000	105	0.00827924	0.00706679
	157725001	157875000	68	0.00871831	0.00886854
	174900001	175050000	87	0.007721	0.00704934
	174975001	175125000	88	0.00824072	0.00797007
	186300001	186450000	111	0.0112201	0.00795253
	188400001	188550000	176	0.00926377	0.00871936
	192975001	193125000	107	0.00785607	0.00501432
	202050001	202200000	100	0.0109716	0.00748885
	202125001	202275000	99	0.00744594	0.00493344
	218850001	219000000	28	0.0311895	0.026198
	218925001	219075000	32	0.0235084	0.0180067
	220275001	220425000	84	0.0100382	0.00718051
3	37125001	37275000	130	0.00776534	0.00583104
	38325001	38475000	90	0.0121605	0.00821106
	38400001	38550000	83	0.0121836	0.00784044
	44025001	44175000	51	0.00729854	0.00374739
	44100001	44250000	47	0.0103501	0.00518746
	44175001	44325000	70	0.00867203	0.00515013
	82875001	83025000	118	0.00751256	0.00564238
	83475001	83625000	117	0.00853397	0.00693878
	83550001	83700000	139	0.010188	0.0086157
	104475001	104625000	106	0.00880346	0.00530582
	104550001	104700000	125	0.0105896	0.00685635
	104625001	104775000	113	0.0118691	0.00745924
	104700001	104850000	99	0.0103399	0.0067364
	115500001	115650000	88	0.0150071	0.0100787
	115575001	115725000	109	0.01627	0.0120895
	115650001	115800000	176	0.0107847	0.00769245
	134100001	134250000	62	0.0107434	0.00764578
	134175001	134325000	82	0.00766645	0.00450751
	134475001	134625000	101	0.0074658	0.00432036
	135825001	135975000	29	0.00857148	0.00686524
	135900001	136050000	40	0.00913568	0.00715042
	136125001	136275000	61	0.0135981	0.0101523
	136200001	136350000	54	0.0130289	0.0103028
	180375001	180525000	45	0.00896817	0.00690935
	196575001	196725000	127	0.00733745	0.00394741
4	46125001	46275000	34	0.0110792	0.0064498
	46200001	46350000	31	0.011964	0.00786
	57825001	57975000	144	0.00783181	0.00661662
	57900001	58050000	156	0.010367	0.00883988
	77175001	77325000	124	0.00775952	0.00600772
	92550001	92700000	31	0.00851916	0.00991018
	92625001	92775000	24	0.0114357	0.0136591
	117375001	117525000	167	0.0105786	0.00818479
	117450001	117600000	141	0.00971267	0.0064169
5	16125001	16275000	53	0.00991976	0.009152
	65325001	65475000	101	0.00890549	0.00791289
6	24300001	24450000	112	0.0125812	0.00993353
	24375001	24525000	97	0.0127575	0.00935729
	24975001	25125000	67	0.00748623	0.00501818
	25425001	25575000	95	0.0109228	0.00730029
	25500001	25650000	99	0.0157674	0.0108662
	25575001	25725000	130	0.0130899	0.00976099
	25650001	25800000	124	0.00940868	0.00694058
	25875001	26025000	75	0.00826321	0.00803616
	25950001	26100000	80	0.00900409	0.00933577
	26025001	26175000	92	0.0203363	0.0140173
	26100001	26250000	131	0.0185419	0.0123949
	26175001	26325000	128	0.00802294	0.0076404
	26250001	26400000	138	0.00960084	0.00889111
	26325001	26475000	178	0.00912431	0.00777304
	26475001	26625000	101	0.00939137	0.00778834
	26550001	26700000	126	0.010453	0.00792854
	26850001	27000000	163	0.0124286	0.0105089
	26925001	27075000	148	0.0105929	0.00958246
	27675001	27825000	186	0.00977813	0.00852877
	27750001	27900000	190	0.0105034	0.0100654
	27825001	27975000	161	0.0116717	0.0119299
	27900001	28050000	163	0.0102928	0.00999292
	27975001	28125000	134	0.0132916	0.0121678
	28050001	28200000	120	0.0254272	0.0206804
	28125001	28275000	118	0.0268438	0.0200552
	28200001	28350000	87	0.026389	0.0220596
	28275001	28425000	103	0.0243445	0.018994
	28350001	28500000	162	0.0198672	0.0154117
	28425001	28575000	197	0.0155928	0.0129915
	28500001	28650000	155	0.0135101	0.0123839
	28575001	28725000	154	0.0182759	0.0152838
	28650001	28800000	172	0.0175932	0.0143207
	28725001	28875000	132	0.0106453	0.00904995
	28800001	28950000	120	0.0111472	0.00991112
	28875001	29025000	95	0.0251211	0.02056
	28950001	29100000	99	0.0301306	0.0227742
	29025001	29175000	134	0.0358868	0.026112
	29100001	29250000	169	0.055663	0.037004
	29175001	29325000	132	0.109672	0.0678259
	29250001	29400000	90	0.140013	0.090392
	29325001	29475000	113	0.0636537	0.0420399
	29400001	29550000	105	0.0310184	0.0240987
	29475001	29625000	101	0.0232057	0.0181184
	29550001	29700000	115	0.034795	0.0223655
	29625001	29775000	116	0.0485499	0.0338706
	29700001	29850000	139	0.0393604	0.0293294
	29775001	29925000	139	0.0268056	0.0206436
	29850001	30000000	106	0.0235126	0.0179754
	29925001	30075000	124	0.0206432	0.0154908
	30000001	30150000	138	0.0159303	0.0128877
	30075001	30225000	196	0.0143268	0.0110019
	30150001	30300000	171	0.0177653	0.013425
	30225001	30375000	113	0.02194	0.0162288
	30300001	30450000	167	0.0183575	0.0123526
	30375001	30525000	157	0.0191129	0.0117351
	30450001	30600000	171	0.0184459	0.0111809
	30525001	30675000	156	0.0230049	0.0149473
	30600001	30750000	102	0.0361985	0.0256059
	30675001	30825000	115	0.0258136	0.0180483
	30750001	30900000	106	0.0130523	0.00910312
	30825001	30975000	107	0.00839598	0.00526978
	31050001	31200000	51	0.00775004	0.00656895
	31575001	31725000	123	0.0101029	0.00696627
	31650001	31800000	125	0.00959935	0.00704756
	31950001	32100000	83	0.00803963	0.00550607
	32025001	32175000	101	0.00874642	0.00650444
	32100001	32250000	115	0.00780686	0.00649671
	34575001	34725000	139	0.00906533	0.00798833
	35325001	35475000	60	0.00941939	0.00876406
	35925001	36075000	84	0.00886736	0.00523326
	36000001	36150000	73	0.00934129	0.00560627
	36600001	36750000	88	0.00851597	0.00613866
	36675001	36825000	118	0.0077425	0.00611155
	58650001	58800000	91	0.0105295	0.0070427
	61275001	61425000	94	0.0073914	0.00586787
	63375001	63525000	131	0.00843057	0.00564524
	67425001	67575000	122	0.00763144	0.00545686
	78150001	78300000	65	0.00992026	0.00801799
	78225001	78375000	61	0.0105078	0.00913582
	78300001	78450000	64	0.0106618	0.00725435
	78375001	78525000	61	0.00752312	0.00462591
	86100001	86250000	97	0.00757627	0.00369736
	106500001	106650000	119	0.00852756	0.00538382
7	32625001	32775000	63	0.00889941	0.0073857
	40350001	40500000	76	0.00757913	0.00470236
	42375001	42525000	27	0.0150979	0.0103745
	42450001	42600000	35	0.0114469	0.00680185
	57075001	57225000	68	0.00793422	0.00411719
	89100001	89250000	86	0.00827321	0.00512923
	89175001	89325000	78	0.00857826	0.00576083
	90225001	90375000	151	0.00945577	0.00620593
	90525001	90675000	143	0.0102341	0.00805193
	90600001	90750000	124	0.00966879	0.00817208
	99450001	99600000	139	0.00888517	0.00732036
	99525001	99675000	108	0.0075471	0.00538596
8	10200001	10350000	130	0.0100668	0.00690725
	10275001	10425000	124	0.0143547	0.0109368
	10350001	10500000	72	0.0107918	0.00972375
	62700001	62850000	81	0.00888004	0.00572686
	72600001	72750000	95	0.00924604	0.00457844
	72675001	72825000	118	0.0124043	0.0071711
	72750001	72900000	100	0.0092003	0.00613449
9	13200001	13350000	103	0.00778831	0.00531589
	25350001	25500000	39	0.0146302	0.00948333
	31725001	31875000	136	0.00809431	0.00570499
	31800001	31950000	130	0.0141651	0.00950649
	31875001	32025000	88	0.01644	0.0107562
	86025001	86175000	101	0.00794004	0.00555157
	87375001	87525000	143	0.00737667	0.00514314
	93300001	93450000	68	0.00983615	0.0114543
	93375001	93525000	87	0.0106966	0.0123077
	93450001	93600000	92	0.00793196	0.00744315
10	1500001	1650000	117	0.00748805	0.00576548
	1575001	1725000	126	0.00963345	0.00740855
	5625001	5775000	104	0.0085749	0.00558876
	7425001	7575000	69	0.00838027	0.00718385
	7500001	7650000	61	0.0137519	0.00996768
	7575001	7725000	86	0.0150975	0.0109214
	7650001	7800000	110	0.013746	0.011431
	7725001	7875000	98	0.0108245	0.0100105
	40050001	40200000	77	0.0074409	0.00363824
	48075001	48225000	73	0.00837985	0.00516462
	59250001	59400000	90	0.00750452	0.00485613
	59325001	59475000	79	0.00862096	0.00554541
	59400001	59550000	113	0.0100748	0.00649319
	59475001	59625000	113	0.0160982	0.0102375
	59550001	59700000	99	0.0176962	0.0114533
	59625001	59775000	121	0.0075178	0.00442653
	69225001	69375000	91	0.00819091	0.00615693
	75075001	75225000	44	0.00802664	0.00600781
	79575001	79725000	85	0.0108499	0.00813691
11	11550001	11700000	38	0.010987	0.00719017
	32700001	32850000	33	0.0104956	0.00790409
	32775001	32925000	17	0.0326228	0.0218753
	32850001	33000000	17	0.0285802	0.0218036
	32925001	33075000	37	0.01484	0.0111674
	33000001	33150000	62	0.00828	0.007192
	52200001	52350000	103	0.00789266	0.00510459
	52275001	52425000	71	0.00773409	0.00505757
12	5100001	5250000	62	0.00927043	0.00612597
	5175001	5325000	86	0.0115724	0.00790451
	5925001	6075000	113	0.0101247	0.00563844
	6000001	6150000	111	0.0105064	0.00602662
	11175001	11325000	141	0.00737604	0.00587976
	14775001	14925000	140	0.00824516	0.00489359
	14850001	15000000	108	0.00888571	0.00585454
	14925001	15075000	154	0.0075486	0.00499411
	59025001	59175000	86	0.00895998	0.00679056
	59100001	59250000	97	0.0103136	0.00764075
	59175001	59325000	83	0.0124305	0.00839876
	59550001	59700000	104	0.00875307	0.00750754
	59625001	59775000	135	0.00955478	0.00816557
	59700001	59850000	128	0.0130416	0.0087809
	59775001	59925000	118	0.0099186	0.00567106
	64125001	64275000	120	0.00741415	0.00406603
	69150001	69300000	56	0.01257	0.00843492
	69225001	69375000	69	0.00759229	0.00499316
13	22200001	22350000	156	0.00964389	0.00626324
	22275001	22425000	126	0.0101136	0.00631804
	48300001	48450000	44	0.010154	0.00855825
	48375001	48525000	59	0.0100079	0.00679156
	74100001	74250000	50	0.00941688	0.00623995
14	13275001	13425000	59	0.0105909	0.010956
	13350001	13500000	44	0.00897677	0.00950173
	45150001	45300000	113	0.00790201	0.00625876
15	3000001	3150000	112	0.00739796	0.00576575
	3075001	3225000	96	0.00750543	0.00511349
	4575001	4725000	140	0.00803448	0.00561909
	8100001	8250000	132	0.0075388	0.00694275
	44475001	44625000	90	0.00786472	0.00722186
	45300001	45450000	126	0.00985677	0.00805966
	65625001	65775000	109	0.008156	0.00607982
	65700001	65850000	102	0.012876	0.0101517
	65775001	65925000	129	0.00878181	0.0070036
16	5325001	5475000	86	0.0081605	0.00580354
	5400001	5550000	64	0.0128236	0.00906362
	38925001	39075000	92	0.00737054	0.00559963
	41100001	41250000	61	0.00776601	0.0048467
	41175001	41325000	73	0.0114881	0.00673634
	41250001	41400000	96	0.00983454	0.00543565
	41325001	41475000	95	0.00950067	0.00595691
17	20100001	20250000	126	0.0080932	0.00523263
	20175001	20325000	113	0.00749261	0.00509512
	54600001	54750000	54	0.00842113	0.00848924
	54675001	54825000	36	0.0102444	0.0104018
	58050001	58200000	43	0.00787955	0.00640239
	69675001	69825000	83	0.007611	0.00436837
18	14925001	15075000	74	0.00761958	0.00414321
	20400001	20550000	102	0.00768812	0.00597834
	20475001	20625000	61	0.0139806	0.0102323
	23775001	23925000	78	0.00800638	0.00465971
	23850001	24000000	88	0.00907373	0.005641
	24450001	24600000	97	0.0088268	0.00570865
	26625001	26775000	79	0.00895268	0.00589542
	27375001	27525000	65	0.0146632	0.00946375
	27450001	27600000	63	0.00928911	0.00689448
	27600001	27750000	98	0.0111258	0.00730221
	27675001	27825000	102	0.0133375	0.00763272
	27750001	27900000	112	0.00870076	0.00494542
	29475001	29625000	78	0.00940278	0.00618102
	29550001	29700000	98	0.00810474	0.00620927
	32175001	32325000	23	0.00793605	0.00878916
	32250001	32400000	25	0.0111936	0.0125755
	32625001	32775000	50	0.00810977	0.00465593
	34425001	34575000	125	0.00769098	0.00539853
	34500001	34650000	130	0.00748762	0.00557929
	34725001	34875000	146	0.00740334	0.00579482
	36375001	36525000	110	0.0107058	0.00678722
	36450001	36600000	115	0.0106278	0.00700337
	36525001	36675000	131	0.00861807	0.00569119
	40200001	40350000	92	0.00764505	0.00474998
	54000001	54150000	51	0.00789952	0.00614533
	56400001	56550000	45	0.00790259	0.00560297
19	40425001	40575000	161	0.0078243	0.00846416
	50475001	50625000	41	0.0134937	0.00917366
	50550001	50700000	34	0.0172259	0.0126253
	50775001	50925000	26	0.0103576	0.00753292
	50850001	51000000	26	0.0147409	0.0104705
	53250001	53400000	96	0.00855445	0.00586181
	54375001	54525000	116	0.00754229	0.00529509
20	2850001	3000000	137	0.00754395	0.00427988
21	8550001	8700000	74	0.0101182	0.0064545
	23700001	23850000	73	0.00961028	0.00815832
	38850001	39000000	121	0.00742072	0.00546344
	48525001	48675000	37	0.00812625	0.00596254
22	1500001	1650000	158	0.00996586	0.00750807
23	4650001	4800000	191	0.00783103	0.00855741
	4725001	4875000	126	0.00954004	0.0103477
24	13950001	14100000	64	0.00815329	0.00770226
	22575001	22725000	97	0.00729027	0.0060883
	23100001	23250000	163	0.0078586	0.00489215
25	8775001	8925000	119	0.00784233	0.00478637
	19950001	20100000	101	0.00738421	0.00460453
26	14325001	14475000	54	0.0107457	0.00728335
	35250001	35400000	115	0.00738363	0.00568108
27	13200001	13350000	38	0.00885804	0.00699622
	24675001	24825000	107	0.00930015	0.0065149
	24750001	24900000	86	0.010038	0.00712485
	84225001	84375000	86	0.00839235	0.00693694
	84375001	84525000	114	0.00757482	0.00745054
	84450001	84600000	55	0.0134908	0.0132151
	84525001	84675000	47	0.00912285	0.00779905
	98250001	98400000	29	0.020502	0.0137417
	108975001	109125000	56	0.00756826	0.00415715

## Sheet: Supplementary data 4
Supplementary Table 4. Details on selected sweeps (top 1% empirical cutoff) for ln(π ratio)/ln(2) and Fst values on each chromosome.
CHROM	BIN_START	BIN_END
1	135975001	136125000
	149775001	149925000
	193275001	193425000
	193350001	193500000
	196125001	196275000
	196200001	196350000
	268800001	268950000
2	10050001	10200000
	18825001	18975000
	34500001	34650000
	81675001	81825000
	81750001	81900000
	81825001	81975000
	174975001	175125000
	186300001	186450000
	202125001	202275000
	218850001	219000000
	218925001	219075000
3	44100001	44250000
	44175001	44325000
	104700001	104850000
4	92550001	92700000
	92625001	92775000
6	24975001	25125000
	27825001	27975000
	28350001	28500000
	28425001	28575000
	28500001	28650000
	28875001	29025000
	28950001	29100000
	29025001	29175000
	29100001	29250000
	29175001	29325000
	29250001	29400000
	29325001	29475000
	29400001	29550000
	29475001	29625000
	29700001	29850000
	29775001	29925000
	29850001	30000000
	29925001	30075000
	30225001	30375000
	30300001	30450000
	30375001	30525000
	30600001	30750000
	30675001	30825000
	31050001	31200000
	78150001	78300000
	78225001	78375000
	78300001	78450000
	78375001	78525000
7	89175001	89325000
	90525001	90675000
	90600001	90750000
8	10200001	10350000
	10275001	10425000
	10350001	10500000
9	13200001	13350000
	25350001	25500000
	31800001	31950000
	31875001	32025000
	93300001	93450000
	93375001	93525000
10	1500001	1650000
	1575001	1725000
	7425001	7575000
	7500001	7650000
	7575001	7725000
	7650001	7800000
	7725001	7875000
	75075001	75225000
	79575001	79725000
11	11550001	11700000
12	5100001	5250000
	5175001	5325000
	64125001	64275000
13	48300001	48450000
16	5325001	5475000
	5400001	5550000
	41250001	41400000
17	54600001	54750000
	54675001	54825000
18	14925001	15075000
	32175001	32325000
	32250001	32400000
	40200001	40350000
19	54375001	54525000
21	23700001	23850000
	48525001	48675000
22	1500001	1650000
23	4725001	4875000
24	13950001	14100000
26	14325001	14475000
27	84225001	84375000
	84375001	84525000
	84450001	84600000
	84525001	84675000
	98250001	98400000
